# Supplementary material for: Response to Long-Term NaHCO3-Derived Alkalinity in Model Lotus japonicus Ecotypes Gifu B-129 and Miyakojima MG-20: Transcriptomic Profiling and Physiological Characterization
Source: PLoS One. 2014 May 16;9(5):e97106. doi: 10.1371/journal.pone.0097106 (PMC4024010; doi:10.1371/journal.pone.0097106)
Supplement: Table S1 — List of main functional categories and probesets regulated in response to alkalinity, mentioned in Results and Discussion. (XLS) [file pone.0097106.s005.xls]

## Sheet: supplemental
Table S1. List of main functional categories and probesets regulated in response to alkalinity, mentioned in Results and Discussion
		MG20				Gifu
		Root		Leaf		Root		Leaf
		probeset	expression level	probeset	expression level	probeset	expression level	probeset	expression level
Miscellany	Cytochrome P450	chr1.cm0318.12	1043	chr1.cm0378.1	1195	chr1.cm0591.58	1524	chr4.cm0087.21	2417
		chr1.cm0318.5	1224			chr1.tm0523.20.2	-1832
		chr1.cm0349.12	2052			chr2.cm0099.20	-1183
		chr1.cm0378.1	2044			chr2.cm0249.36	1.76
		chr2.cm0099.20	-1577			chr2.cm0304.39	-1.04
		chr2.cm0250.2	-1096			chr6.tm0722.5	-2089
		chr2.tm1659.12	2017			chr6.tm1091.15	-1.31
		chr4.cm0131.35	1783			chr6.tm1374.19	1501
		chr4.cm0131.35.1	1926			chr6.tm1540.6	-1698
		chr4.cm0131.57	4853			ljwgs_036625.1	1112
		chr5.cm0299.42	-1069			ljwgs_059492.1	1589
		chr6.cm0037.47	1606			ljwgs_079529.1	2143
		chr6.tm1374.19	1516			ljwgs_092286.1	1251
		ljwgs_008098.2	1507			ljwgs_106774.1	-2712
		ljwgs_036129.1	-1411			ljwgs_108582.1	1349
		ljwgs_059492.1	1611			tm0451.27	1706
		ljwgs_064078.0.1	1405
		ljwgs_078413.1	1146
		ljwgs_108582.1	1326
		tm0451.27	4584
	dienelactone hydrolase			ljwgs_028894.1	2851
Signalling	Receptor kinases and G-proteins	chr3.cm0091.17	-1137	chr3.cm0634.107	1881	chr1.cm0009.43	1152	chr2.cm0210.20.4	1031
		chr3.cm0279.2	1987	chr5.tm0743.51	-1447	chr1.cm0088.60	-1193	chr3.cm0091.7	-1226
		chr4.cm0256.34	-1146	ljwgs_026636.1	-1133	chr1.cm0147.52	1.17	gi1370149	2262
		chr6.tm0517.8	-1266	ljwgs_035840.1	1087	chr2.cm0132.46	1026	ljwgs_013025.2	2439
		ljwgs_013318.1	1779			chr2.cm0304.36	-1055
		ljwgs_021971.2	3151			chr2.cm0323.57	1014
		ljwgs_073491.2	-1138			chr2.tm0490.19	-1108
		ljwgs_074430.1	1948			chr4.cm0244.40	1262
		ljwgs_077302.1	1521			chr4.cm0256.34	-1033
		ljwgs_143894.1	1097			chr4.cm0659.6	1328
		tm1647.12	3119			chr5.cm0096.53	-1532
		tm1647.14	2304			chr5.cm0200.116	-1513
						chr5.cm0200.117	-1808
						chr5.cm0344.11	2148
						chr5.tm1466.12	1482
						chr5.tm1466.24	1776
						chr6.tm0517.8	-2126
						ljwgs_008944.2	1127
						ljwgs_038530.1	1879
						ljwgs_047517.1	1063
Transcription factors	RNA.regulation of transcription	chr1.cm0088.60	-1386			ljwgs_048101.1.1	1246	chr1.cm0147.54	5463
	.bHLH	chr1.cm0147.54	4489			ljwgs_074430.1	1546	ljwgs_016540.1	1038
		chr3.tm0365.5	1335			ljwgs_136251.1	1247	ljwgs_075517.0.1	4157
		chr3.tm0782.20	-1983			tm0068.45	1.59	ljwgs_105845.1	4571
		chr5.cm0096.53	-1782			tm1040.13.1	2239
		chr5.cm0200.117	-1295
		ljwgs_075517.0.1	3.51
		ljwgs_105845.1	4405
		cm0584.17	1819	chr6.cm0539.6	2002	ljwgs_023888.1	2878	chr6.cm0539.6	2203
	GRAS/AP2/EREBP	ljwgs_055415.1	1381
		ljwgs_141699.1	2103
		ljwgs_145417.1	1527
		chr1.cm0215.10	-2005					chr3.cm0152.33.1	2387
	C2C2(Zn) DOF zinc finger family	ljwgs_027183.1	1016
		chr1.cm0147.92	1627			chr1.cm0433.8	2264	chr2.cm0120.8	1275
	WRKY domain transcription factor family	ljwgs_055792.1	1963					ljwgs_055792.1	1342
		ljwgs_120786.1	-1757
		tm0742.9	-1821
		chr1.tm1767.12	1.09			chr1.tm1767.12	1565
	NAC domain transcription factor family					chr2.tm0370.13	2442
						chr3.cm0176.34	1.16
	G2-like transcription factor family, GARP/MYB	chr5.tm0562.28	-1195	chr2.tm0652.9	1039	chr5.tm0562.28	-1278	chr1.tm0221.2	4009
		chr5.tm0562.31	-1282	chr1.tm0221.2	7586	ljwgs_028088.1	1.35	chr2.cm0002.20	-1097
				chr2.tm1731.12	1.38	ljwgs_148662.1	-1109
				ljwgs_026437.1	-1025	tm0716.9	1792
						tm1535.1	1529
						tm1624.28	1515
	MADS box transcription factor family			chr6.cm0118.34	2463	chr1.cm0163.17.1	-1095
				ljwgs_037424.1	1512	gi60100339	1131
	AP2/EREBP, APETALA2/Ethylene-	chr1.cm0284.12	1069			ljwgs_141699.1	1343
	responsive element binding protein family	chr3.cm0080.7	-1826			chr3.cm0080.7	-1.68
		ljwgs_141699.1	2103			ljwgs_103613.1	-1014
	bZIP transcription factor family	ljwgs_041733.1	-1743			ljwgs_041970.1	1747
	SBP,Squamosa promoter binding protein family	tm1237.17	-1889	ljwgs_061446.1	-1443
	LBD38 | LOB domain protein 38/	chr5.cm0200.105	-1567			chr1.cm0088.54	1006
	HAP22/HAT22					chr1.cm0361.18	1106
						chr3.cm0176.28	2049
						chr4.cm0244.78	2109
						chr5.cm0200.105	-2161
						gi60476417	1082
						ljwgs_056668.1	1947
						ljwgs_139647.1	1317
Transporters	Metal transporters	chr1.tm0507.14	2.06	chr5.cm0019.23	3054	chr4.cm0172.28	1031	chr1.cm0206.26	1431
		chr1.tm1284.2.1	1332	chr6.cm0539.8	4806	chr4.cm0399.36	3.21	chr4.tm1335.16	1507
		chr4.tm0421.4	2027	cm0528.2	1627	ljwgs_080657.1	2373	chr4.tm1335.5.1	1178
		chr4.tm1335.16	1485	cm0528.2.1	1669	ljwgs_147904.1.1	1.99	chr5.cm0019.23	2376
		chr5.cm0019.23	2365	ljwgs_012445.1	4262			chr5.tm0696.19	-1422
		cm0528.2	1304	ljwgs_043398.1	2874			chr6.cm0539.8	2737
		cm0528.2.1	1333					cm0528.2	1685
		ljwgs_012445.1	3411					cm0528.2.1	1755
		ljwgs_038566.1	2884					cm0528.3.2	2004
		ljwgs_049882.1	2935					ljwgs_012445.1	1862
		ljwgs_052483.1	1988					ljwgs_037188.1	-1694
		ljwgs_063587.1	-1081					ljwgs_038566.1	1871
		ljwgs_147904.1.1	4.15					ljwgs_052483.1	1096
								ljwgs_125893.2	-2765
	PDR	ljwgs_036170.1	2603	ljwgs_086126.1	4209	ljwgs_013528.1	1265	chr1.cm0361.52	1501
						ljwgs_125461.1	3106	ljwgs_086126.1	4001
	Diverse transporters	chr1.cm0113.31	-1264	chr1.cm0579.47	-1449			chr3.cm0127.47	1075
		chr2.cm0021.2	1764	ljwgs_013903.1	2042			chr4.cm0654.45	1382
		chr3.cm0243.0.1	-1084	ljwgs_020759.1	1248			ljwgs_023511.1	1194
		chr4.cm0046.61	4264	tm0791.11.1	1515			ljwgs_065724.1	1.5
		chr4.cm0161.9	1611					ljwgs_119353.1	2218
		chr5.cm0095.34	2099
		chr6.bm1714.7	1444
		cm0345.13	-1145
		ljwgs_011103.4	-1608
		ljwgs_019948.1	2059
		ljwgs_036964.2	1.09
		ljwgs_037348.0.1	-1076
		ljwgs_047868.1	1006
		ljwgs_093140.1	1236
		ljwgs_095238.1	1002
Protein metabolism	Amino acid degradation	chr1.cm0001.63	1635	chr2.cm1150.47	1015	chr2.cm0011.22.1	1266	ljwgs_020681.1.1	3504
		chr1.cm0001.70	1336	chr4.cm0004.14	1.04	chr2.cm0011.25	1373	ljwgs_058424.1	2129
		chr2.cm1150.58	-2093	ljwgs_014659.1	1334	chr2.cm1150.48	1037	ljwgs_062431.1	1187
		chr2.tm0847.7	-1074	ljwgs_020681.1.1	3065	chr2.cm1150.57	3004	ljwgs_062431.1	1187
		chr4.cm0343.10	-1523	ljwgs_050478.1	1987	chr3.cm0111.37	1715	ljwgs_071628.1.1	1343
		chr6.bm1429.11	-1215	tm0674.9.1	3402	chr3.tm0585.28.1	1905	ljwgs_141043.1	2475
		chr6.cm0037.6.4	1018			chr4.cm0126.84	-1154
		ljwgs_009441.1	-1.41			chr4.cm0333.16	-2137
		ljwgs_009442.1	-1616			chr4.tm0844.24	1386
		ljwgs_033278.1	-1035			chr5.cm0180.11	1.06
		ljwgs_035318.1	2434			chr5.cm0180.11.1	1161
		ljwgs_046230.1	2206			cm0680.29.1	1937
		ljwgs_050478.1	1852			ljwgs_008656.2	1151
		ljwgs_054236.1	1846			ljwgs_016221.1	1869
		ljwgs_140393.0.1	-1014			ljwgs_021922.1	1.03
		ljwgs_141043.1	4563			ljwgs_026683.1	-1592
						ljwgs_029567.1	1771
						ljwgs_030815.1	-1.86
						ljwgs_037414.1	-1808
						ljwgs_048445.1	-1767
						ljwgs_074071.1	2044
						ljwgs_089308.1	-2302
						ljwgs_115308.1	-1522
	Aminoacid synthesis	chr1.cm0001.63	1635
		chr1.cm0001.70	1336
		ljwgs_035318.1	2434
		ljwgs_054236.1	1846
secondary metabolism		chr1.cm0147.26	-1379	chr1.bm1732.2	2222	chr1.cm0375.42	-1137	chr1.cm0023.41	1334
		chr1.cm0147.31	-1165	chr1.tm0952.3	2321	chr1.cm0591.40	1051	chr1.cm0088.91	-1527
		chr1.cm0593.36	1543	chr2.cm0545.10	1466	chr1.cm0591.42	1129	chr2.cm0250.19	2103
		chr4.cm0119.36	1471	chr3.cm0711.42	-1075	chr2.cm0018.53	1518
		chr4.tm0555.16	1999	ljwgs_011581.2	6.33	chr2.cm0018.54	1534
		chr4.tm1616.2	1423	ljwgs_014694.1	1236	chr2.cm0018.94	1058
		chr5.cm0260.26	1339	ljwgs_021886.2	1109	chr2.cm0124.31	1484
		chr5.tm1323.16	1554	ljwgs_049713.1	1416	chr2.cm0177.17	4248
		ljwgs_005760.1	2392	ljwgs_124992.1	5059	chr2.cm0177.18	1731
		ljwgs_017442.2	2134			chr2.cm0304.76	1621
		ljwgs_022008.1	1752			chr2.cm0749.46	1662
		ljwgs_029362.1	1863			chr3.cm0129.31	-1538
		ljwgs_039136.1	1564			chr3.cm0208.34	-2372
		ljwgs_060952.1	1522			chr3.cm0261.32	1565
		ljwgs_068360.1	1.47			chr3.cm0724.19	2344
		ljwgs_124992.1	2498			chr4.cm0119.36	1242
		ljwgs_145929.1	1.4			chr4.cm0119.36	1242
						chr4.tm0555.14.1	-1375
						chr4.tm1616.2	1.77
						chr5.cm0077.19	1327
						chr5.cm0077.27	2176
						chr6.tm0306.12	1846
						ljwgs_007374.1	-1804
						ljwgs_014279.1	1045
						ljwgs_016734.2	-1.08
						ljwgs_020676.1	-1.03
						ljwgs_023991.1	3598
						ljwgs_025279.1	2215
						ljwgs_025931.2	1194
						ljwgs_026772.2	1408
						ljwgs_029018.1	1803
						ljwgs_032104.2	1126
						ljwgs_037030.1	-1572
						ljwgs_039136.1	1603
						ljwgs_047916.1	-1158
						ljwgs_060130.1	-1273
						ljwgs_064158.1	-1099
						ljwgs_068183.1	1254
						ljwgs_078032.1	2017
						ljwgs_078569.1	1294
						ljwgs_084207.1	2826
						ljwgs_092245.1	2182
						ljwgs_097658.1	1885
						ljwgs_103338.1	2605
						ljwgs_130116.1	1557
						ljwgs_130658.1	1.22
						ljwgs_147844.1	-2326
Other genes of interest	Phloem protein			chr1.cm0109.32	7733			chr1.cm0109.32	4165
	Carbonic anhydrase	ljwgs_021122.2	4978			ljwgs_048469.1	1346
		chr2.cm0201.34	4291
	Acidic endochitinase (CHIB1			chr5.cm0456.15	4047
	Thioredoxin	chr2.cm0608.59	1712			ljwgs_082631.1	1004
	Peroxidases	gi51534945	-1812			ljwgs_007118.2	-1189
		ljwgs_023024.3	-1471			chr2.cm0124.70	1288
		chr4.cm0256.35	-1202			chr5.cm0260.24.2	-1362
		ljwgs_016682.1	1023			ljwgs_029050.1	1013
						chr4.cm0256.35	-1039
						gi51534945	-1143
						chr6.tm0778.6	-1258
						ljwgs_016682.1	1136
	Ferric reductase defective			tm0791.11.1	1515	ljwgs_080657.1	2373
